# Supplementary material for: Korean Red Ginseng-Induced SIRT3 Promotes the Tom22–HIF-1α Circuit in Normoxic Astrocytes
Source: Cells. 2023 May 30;12(11):1512. doi: 10.3390/cells12111512 (PMC10252242; doi:10.3390/cells12111512)
Supplement: Supplementary file 1 [file cells-12-01512-s001.zip]

Archive with 1 entries (1 files):
- cells-2385024-supplementary.pdf
